# Supplementary material for: Clinical and biochemical footprints of inherited metabolic diseases: XVII. Dysmorphisms
Source: Mol Genet Metab. Author manuscript; Available in PMC 2025 Feb 10. (PMC11808525; doi:10.1016/j.ymgme.2024.109001)
Supplement: 2 [file NIHMS2050528-supplement-2.xlsx]

## Sheet: Master
Name n=374	Gene	inheritance	OMIM	Head and face	Nose and philtrum	Mouth and tongue	Periorbital region	Ear	Hands and feet	Other	Laboratory tests
INTERTMEDIARY METABOLISM: NUTRIENTS (n=29)
Disorders of glycine and serine metabolism
3-Phosphoglycerate dehydrogenase deficiency	PHGDH	AR	601815						Adducted thumbs		5-Methyl-THF (CSF) Glycine (CSF) Serine (CSF)
Mitochondrial serine hydroxymethyltransferase deficiency	SHMT2	AR	138450	Arched eyebrows		Thin upper lip	Eyelashes, long Long palpebral fissures				5-Methyl-THF (CSF)
Other disorders of amino acid metabolism
Aminoacylase 1 deficiency	ACY1	AR	609924				Hypertelorism
Organic acidurias
3-hydroxyisobutyryl-CoA hydrolase deficiency	HIBCH	AR	250620	Dysmorphic facies			Strabismus		Syndactyly of toes		Organic acids (U), S-(2-carboxypropyl)-cysteine (U), S-2-carboxypropyl-cysteamine (U)
3-Hydroxyisobutyrate dehydrogenase deficiency	HIBADH	AR	608475	Triangular face	Long philtrum		Long eyelashes Prominent eye brows	Low set ears	Clinodactyly of the fifth finger and toe Syndactyly of the second and third toes		C4-OH 3-Hydroxyisobutyryl-carnitine (DBS, P), Organic acids (U)
Disorders of the metabolism of sulfur-containing amino acids and hydrogen sulfide
Adenosine kinase deficiency	ADK	AR	614300	Frontal bossing						Short stature	Amino acids (P) Purines and pyrimidines (U)
Disorders of ornithine, proline and hydroxyproline metabolism
Delta-1-pyrroline-5-carboxylate synthase deficiency	ALDH18A1	AD, AR	219150	Progeroid appearance						Short stature	Amino acids (P)
Pyrroline-5-carboxylate reductase 1 deficiency	PYCR1	AR	612940	Triangular face Wide forehead Midface hypoplasia	Bulbous nose		Deeply set eyes Hypotelorism	Prominent ears			DNA
Pyrroline-5-carboxylate reductase 2 deficiency	PYCR2	AR	616420	Bitemporal narrowing Malar hypoplasia Triangular face	Bulbous nose Long philtrum Short nose Upturned nose		Upslanting palpebral fissures Down-slanting palpebral fissures	Large malformed ears Low-set ears			DNA
Disorders of glutamate/glutamine and aspartate/asparagine metabolism
Asparagine synthetase deficiency	ASNS	AR	615574	Micrognathia				Large malformed ears			Amino acids (P, CSF)
Other disorders of peptide metabolism
Prolidase deficiency	PEPD	AR	170100 613230	Low posterior hairline Facial hirsutism Micrognathia	Saddle nose Small nose Beaked nose	High arched palate	Widely spaced eyes Exophthalmos				Amino acids (U)
Disorders of polyamine metabolism
Spermidine-spermine N(1)-acetyltransferase overactivity	SAT1	XL	313020	Facial dysmorphism Micrognathia		Thin upper lip					Apolipoprotein A-I level Cholestanol (P)
Ornithine decarboxylase 1 superactivity	ODC1	AD	165640	High forehead	Tubular nose		Mild ptosis Widely spaced eyes Deeply set eyes	Macrotia			N-Acetylputrescine (P)
Disorders of galactose and fructose metabolism
Triokinase/FMN cyclase deficiency	TKFC	AR	618805				Microphthalmia				Lactate (P)
Disorders of glycolysis
Aldolase A deficiency GSD 12	ALDOA	AR	611881	Triangular face		Wide mouth Thin lips		Low set ears			Bilirubin (P), Reticulocytes (B), Aldolase A (Ec)
Disorders of glycogen metabolism
Liver glycogen phosphorylase deficiency	PYGL	AR	232700	Adiposity (doll-like facies)						Short stature	Biotinidase (P) Glycogen (LI) Ketones, fasted (P, U)
Hepatic phosphorylase kinase γ2 subunit deficiency	PHKG2	AR	613027	Adiposity (doll-like facies)						Short stature	Biotinidase (P) Glycogen (LI) Ketones, fasted (P, U)
Phosphorylase kinase β subunit deficiency	PHKB	AR	261750	Adiposity (doll-like facies)						Short stature	Biotinidase (P) Glycogen (LI) Ketones, fasted (P, U)
Hepatic phosphorylase kinase α2 subunit deficiency	PHKA2	XL	306000	Adiposity (doll-like facies)						Short stature	Biotinidase (P) Glycogen (LI) Ketones, fasted (P, U)
Amylo-1,6-glucosidase (debrancher) deficiency	AGL	AR	232400	Adiposity (doll-like facies)						Short stature	Biotinidase (P) Glycogen (LI) Ketones, fasted (P, U)
Disorders of pentose metabolism
Ribose-5-phosphate isomerase deficiency	RPIA	AR	608611	Coarse facies Dolichocephaly Micrognathia	Depressed nasal bridge	Tented upper lip High arched narrow palate	Deep-set eyes	Protruding esrs Cupped ears Large ears			Polyols (U, P, CSF); Sugar phosphates (U)
Transaldolase deficiency	TALDO1	AR	606003	Riangular face Infraorbital creases	Prominent philtrum	Wide mouth Thin lips		Low set ears			ASAT/ALAT (P), ALP (S), GGT (S), Glucose (S), Total/direct bilirubin (S), Ferritin (S), Polyol (U)
Transketolase deficiency	TKT	AR	617044		Depressed nasal bridge		Widely spaced eyes Broad eyebrows Full eyebrows	Posteriorly rotated ears			Polyols (U, P, CSF); Sugar phosphates (U)
Sedoheptulose kinase deficiency	SHPK	AR	617213	High forehead with large fontanels	High nasal bridge	Small mouth	Hypotelorism Round asymmetrical eyes Small orbit	Dysplastic ears Low set ears	Adducted thumbs Small feet Arthrogryposis		Polyols (U)
Disorders of carbohydrate transmembrane transport and absorption
Sialin deficiency	SLC17A5	AR	269920	Coarse facial features							Oligosaccharides (U)
Neuronal glucose transporter deficiency	SLC45A1	AR	617532	Maxillary prognathism	Broad nasal bridge	Thick lips Semi-open mouth	Thick eyebrows		Short limbs		DNA
Other disorders of carbohydrate metabolism
Phosphoglucomutase 2-like 1 deficiency	PGM2L1	AR	611610	Pointed chin	Depressed nasal bridge Prominent nasal tip Long philtrum	Thin upper lip High-arched and narrow palate	Downslanting palpebral fissures Epicanthal folds	Large ears Prominent ears			DNA
Disorders of carnitine metabolism
γ-Butyrobetaine hydroxylase deficiency	BBOX1	AR	603312	Short forehead Retrognathia	High nasal bridge Flat nasal root		Epicanthal folds Strabismus Long eye lashes Down-slanting palpebral fissures	Large ears			DNA
Disorders of mitochondrial fatty acid oxidation
Short-chain acyl CoA dehydrogenase deficiency Ethylmalonic aciduria	ACADS	AR	201470		Short nose	Small mouth					Organic acids (U), Acylcarnitines (DBS, P)
INTERMEDIARY METABOLISM: ENERGY (n=42)
Disorders of pyruvate metabolism
Mitochondrial pyruvate carrier deficiency	MPC1	AR	614741			Thin upper lip	Epicanthal folds				Organic acids (U), Lactate (P), Pyruvate (P)
Pyruvate dehydrogenase E1 alpha deficiency	PDHA1	XL	312170	Retrognathia Narrow head Frontal bossing	Broad nasal bridge Flared nostrils Broad philtrum	Thin upper lip	Downslanting palpebral fissures	Low set ears			Lactate (P), Pyruvate (P), Amino acids (P)
Disorders of the Krebs cycle
Alpha-ketoglutarate dehydrogenase deficiency	OGDH	AR	203740		Depressed nasal bridge Long philtrum Short nose		Epicanthus	Low-set ears			2-Ketoglutarate (U) Ketones (P, U) Lactate (P) Glucose (P)
Cytosolic NADP+-dependent isocitrate dehydrogenase 1 superactivity	IDH1	AR	147700	Retrognathia Wide forehead	Long philtrum	Thin upper lip	Telecanthus Short palpebral fissures			Widely spaced nipples
Fumarate hydratase deficiency	FH	AR	606812	Coarse facial features			Hypertelorism				Lactate (P), Organic acids (U)
OGDHL deficiency	OGDHL	AR	617513	Scaphocephaly		Large mouth High arched palate	Downslanting palpebral fissures				DNA
Disorders of mtDNA-encoded tRNA and rRNA
Mitochondrial tRNA(Glu) deficiency	MT-TE	MT	500009			Macroglossia					DNA
Disorders of complex I-V subunits and assembly factors
Complex I assembly factor 5 deficiency	NDUFAF5	AR	618238	Facial dysmorphism Micrognathia	Long philtrum	Small mouth					Lactate (P,CSF)
NADH dehydrogenase subunit C2 deficiency	NDUFC2	AR	619170	Midface hypoplasia							Lactate (P)
LRPPRC deficiency	LRPPRC	AR	220111	Prominent forehead Midface hypoplasia Large anterior fontanelle	Broad nasal bridge		Widely spaced eyes Synophrys Arched eyebrows				Lactate (P)
Cytochrome c oxidase subunit 5A deficiency	COX5A	AR	603773	Large fontanelles Frontal bossing			Long eyelashes Synophrys Deep-set eyes		Short hands and feet		DNA
Transmembrane protein 70 deficiency	TMEM70	AR	614052	Flat occiput	Long philtrum			Low set ears			CK (P), Lactate (P), Ammonia (P), 3-Methylglutaconic acid (U)
NADH dehydrogenase alpha subcomplex subunit 8 deficiency	NDUFA8	AR	603359			High palate					Lactate (P), Organic acids (U)
NADH dehydrogenase beta subcomplex subunit 11 deficiency	NDUFB11	XL	252010				Microphthalmia				Lactate (P), Organic acids (U)
Holocytochrome c synthase deficiency	HCCS	XL	309801				Microphthalmia			Short stature	DNA
Cytochrome c oxidase subunit 4I1 deficiency	COX4I1	AR	123864		Broad nasal bridge						DNA
Cytochrome c oxidase subunit 6A2 deficiency	COX6A2	AR	619062			Arched palate, high					DNA
Skeletal anomalies and mental retardation syndrome	RAF5IF	AR	616994	Craniofacial dysmorphism Flat oval face		Cleft lip Cleft palate	Hypertelorism	Low set ears			DNA
Mitochondrial ATP synthase F1 assembly factor 2 deficiency	ATPAF2	AR	604273	Micrognathia Frontal bossing	High nasal bridge Prominent nasal bridge	Large mouth		Low set ears	Rocker-bottom feet	Hypospadias	Lactate (P), Organic acids (U)
Disorders of mitochondrial transcript processing and modification
Pseudouridine synthase 1 deficiency	PUS1	AR	600462	Micrognathia Retrognathia	Short nose Short philtrum	Gum hypertrophy	Ptosis Exophthalmus				Lactate (P)
Mitochondrial RNA polymerase deficiency	POLRMT	AD, AR	619743				Hypotelorism			Short stature
Combined oxidative phosphorylation deficiency 58	TEFM	AR	620451		Broad nasal bridge Columella, low-hanging		Epicanthus	Low-set ears			Lactate (P)
Disorders of mitochondrial aminoacyl-tRNA synthetases
Mitochondrial tyrosyl-tRNA synthetase deficiency	YARS2	AR	613561	Triangular shaped head			Wide spaced eyes.				Lactate (P), Blood count
Mitochondrial valyl-tRNA synthetase deficiency	VARS2	AR	615917	Micrognathia							DNA
Mitochondrial prolyl-tRNA synthetase deficiency	PARS2	AR	612036	Sloping forehead	Short nose Broad nasal bridge Anteverted nares Short philtrum	Open mouth	Widely spaced eyes Upslanting palpebral fissures				Lactate (P)
Disorders of the mitoribosome
Mitochondrial ribosomal small subunit 2 deficiency	MRPS2	AR	617950				Strabismus Upslanting palpebral fissures	Low set ears			Lactate (P), Organic acids (U)
Combined Oxidative Phosphorylation Defect 2	MRPS16	AR	610498					Low set ears
Mitochondrial ribosomal small subunit 14 deficiency	MRPS14	AR	611978	Midface hypoplasia	Depressed nasal bridge		Widely spaced eyes	Low set ears Posteriorly rotated ears			Lactate (P)
Mitochondrial ribosomal small subunit 28 deficiency	MRPS28	AR	611990	Round face	Long philtrum			Low set ears Posteriorly rotated ears		Short neck	Lactate (P), Organic acids (U)
Mitochondrial ribosomal large subunit 50 deficiency	MRPL50	AR	611854						Long tapering fingers and toes		DNA
Disorders of mitochondrial shuttles and carriers
Cytosolic malate dehydrogenase deficiency	MDH1	AR	618959	High forehead	Depressed nasal bridge						DNA
Mitochondrial ATP-Mg-phosphate transporter deficiency	SLC25A24	AR	612289	Micrognathia Prognathism Triangular face Midface hypoplasia Progeroid appearance	Long philtrum Small nose	Thin upper lip Arched palate, high Protruding tongue	Deeply set eyes Down-slanting palpebral fissures Hypertelorism Short palpebral fissures	Dysplastic ears Low-set ears Posteriorly rotated ears		Short stature Small nipples Widely spaced nipples	DNA
Disorders of mitochondrial protein import and quality control
MAGMAS deficiency	PAM16	AR	613320	Broad forehead with frontal bossing Sparse hair	Depressed nasal bridge Short nose Anteverted nares Wide nares	Open mouth Protruding tongue				Narrow chest Short neck Short limbs	DNA
HSPE1 deficiency	HSPE1	AD	600141			Thin upper lip					Pyridoxal 5'-phosphate, PLP (CSF)
Garg-Mishra progeroid syndrome	TOMM7	AR	620601	Broad forehead Triangular face	Broad nasal bridge Bulbous nose		Microphthalmia			Short stature	DNA
deficiency	FBXL4	AR	615471	Craniofacial dysmorphism							DNA
HSPA9 deficiency	HSPA9	AR	182170		Hypoplastic nose			Microtia		Short stature	DNA
LONP1 deficiency	LONP1	AR	600373	Craniofacial dysmorphism						Short stature	DNA
Miscellaneous disorders associated with mitochondrial dysfunction
Peptidyl-tRNA hydrolase 2 deficiency	PTRH2	AR	616263	Midface hypoplasia		Thin upper lip	Widely spaced eyes Exotropia		Proximally placed thumbs Deformities of the fingers and toes		DNA
LETM1 deficiency	LETM1	AR	620089	Long face Micrognathia	Prominent nose	High arched palate		Low set ears			DNA, Organic acids (U)
Disorders of mitochondrial and non-mitochondrial metabolite repair
Acyl-CoA-synthase 3 deficiency Combined malonic and methylmalonic aciduria	ACSF3	AR	614245	Facial dysmorphism							Organic acids (U), Acylcarnitines (DBS, P)
Ubiquitous glucose-6-phosphatase deficiency	G6PC3	AR	612541	Midface hypoplasia Plagiocephaly Sparse hair		Tented mouth				Pectus carinatum	DNA, Abnormal neutrophil N-glycans
LIPID METABOLISM AND TRANSPORT (n=40)
Disorders of peroxisomal fatty acid oxidation
Peroxisomal straight-chain acyl-CoA oxidase deficiency	ACOX1	AR	264470	Facial dysmorphism	Depressed nasal bridge		Widely spaced eyes Epicanthal fold	Low set ears			VLCFA (P), Plasmalogens (P)
D-bifunctional protein deficiency	HSD17B4	AR	261515	Frontal bossing	Depressed nasal bridge		Upslanting palpebral fissures				VLCFA (P), Plasmalogens (P), Organic acids (U)
Phytanoyl-CoA hydroxylase deficiency Refsum disease	PHYH	AR	266500	Midface hypoplasia			Epicanthic folds	Low set ears			Pipecolic acid (P, U), Phytanic acid (S, U), Protein (CSF)
Disorders of eicosanoid metabolism
Leukotriene C4 synthase deficiency	LTC4S	AR	246530	Mild facial dysmorphism							Leucotriens (P, CSF)
Prostaglandin transporter deficiency	SLCO2A1	AR	119900	Coarse facial features							Prostaglandins (U)
15-hydroxy-prostaglandin dehydrogenase deficiency	HPGD	AR	259100	Coarse facial features							Prostaglandins (U)
Disorders of glycerophospholipid metabolism
Peroxisomal targeting signal 2 receptor deficiency	PEX7	AR	215100	High forehead	Broad nasal bridge	Slender upper lip High arched palate	Widely spaced eyes Epicanthal fold	Square ears Low set ears	Clubfoot		VLCFA (P), Plasmalogens (P)
Glycerone 3-phosphate acyltransferase deficiency	GNPAT	AR	602744	Micrognathia	Broad nasal bridge Anteverted nares	High arched palate	Epicanthal folds	Dysplastic ears			VLCFA (P), Plasmalogens (P)
PLCH1 deficiency	PLCH1	AR	612835		Defects of the nose	Cleft lip	Widely spaced eyes				DNA
Alkylglycerone 3-phosphate synthase deficiency	AGPS	AR	600121	Full cheeks Midface hypoplasia	Small nose Anteverted nares		Widely spaced eyes				VLCFA (P), Plasmalogens (P)
Peroxin 5 deficiency	PEX5	AR	214110	High forehead	Broad nasal bridge	Slender upper lip High arched palate	Widely spaced eyes Epicanthal fold	Square ears Low set ears	Clubfoot		VLCFA (P), Plasmalogens (P)
Phosphatidylinositol 4,5-bisphosphate phospholipase C β3 deficiency	PLCB3	AR	600230		Depressed nasal bridge Short nose Anteverted nares		Widely spaced eyes Prominent eyes				DNA
Lysophosphatidylcholine-esterified long-chain fatty acid transporter deficiency	MFSD2A	AR	616486				Upslanting palpebral fissures				Lysophosphatidylcholines (P)
Phosphatidylinositol 4,5-bisphosphate-5-phosphatase deficiency	OCRL	XL	300555				Microphthalmia				Amino acids (P, U), DNA
Disorders of phosphatidylcholine, phosphatidylserine and phosphatidylethanolamine metabolism
Ethanolaminephosphotransferase 1 deficiency	SELENOI	AR	607915			Bifid uvula Cleft palate					DNA
Phosphatidylserine synthase 1 superactivity	PTDSS1	AD	151050	Wide forehead Micrognathia	Choanal atresia Choanal stenosis	Small tongue	Hypertelorism	Large malformed ears		Short stature	DNA
Disorders of palmitoylation
Porcupine palmitoyltransferase deficiency	PORCN	XL	305600			Lip papillomas	Strabismus Microphthalmia		Syndactyly Polydactyly Camptodactyly		DNA
ZDHHC15 palmitoyltransferase deficiency	ZDHHC15	XL	300577	Long face Brachycephaly			Down-slanting palpebral fissures	Large ears			DNA
Disorders of phosphatidylinositol metabolism
VAC14 deficiency type 1	VAC14	AR	216340						Thumb hypolasia Anbormal halluces		DNA
Phosphatidylinositol-4-phosphate 3-kinase catalytic subunit type 2 alpha deficiency	PIK3C2A	AR	618440	Coarse face	Broad nasal bridge		Epicanthal folds			Short stature Retrognathia	Mucopolysaccharides (U)
Phosphatidylinositol 4‐kinase type 2‐alpha deficiency	PI4K2A	AR	609763	High forehead	Bulbous nose		Epicanthal folds Hypertelorism	Long ears			Sialotransferrins (S), Lactate (P)
Phosphatidylinositol 4,5-bisphosphate phospholipase C β4 deficiency	PLCB4	AD, AR	614669	Micrognathia		Cleft palate Glossoptosis Microstomia		Cupped pinna Low-set ears Auricular clefts Dysplastic ears Posteriorly rotated ears			DNA
Phosphatidylinositol 3,4,5-trisphosphate 3-phosphatase deficiency	PTEN	AD	601728			Arched palate, high Microstomia Scrotal tongue					DNA
Phosphatidylinositol 3-kinase regulatory subunit 2 superactivity	PIK3R2	AD	603387	Frontal bossing	Depressed nasal bridge Prominent philtral groove	Tent-shaped mouth	Large eyes				DNA
Myotubularin 1 deficiency	MTM1	XL	310400	Narrow, elongated face		Arched palate, high					DNA
Disorders of ether lipid metabolism
Fatty Acyl-CoA reductase 1deficiency	FAR1	AR	616154	Coarse facial features Facial dysmorphism	Long philtrum			Long ears			Plasmalogens (Ec)
Disorders of sphingolipid synthesis and recycling
Hedgehog acyltransferase deficiency	HHAT	AR	608116			Large mouth	Puffy eyelids Upslanting palpebral fissures				DNA
Alkaline ceramidase 3 deficiency	ACER3	AR	617762	Coarse facial features	Flat philtrum			Low-set ears		Short stature	DNA
Arachidonate lipoxygenase 3 deficiency	ALOXE3	AR	242100			Eclabium					DNA
Arachinodate 12R-lipoxygenase deficiency	ALOX12B	AR	242100			Eclabium					DNA
Fatty acid 2-hydroxylase deficiency	FA2H	AR	612319				Exotropia				DNA
Sphingomyelin synthase 2 deficiency	SGMS2	AR	611574	Midface hypoplasia	Depressed nasal bridge						DNA
Disorders of sterol biosynthesis
Mevalonate kinase deficiency	MVK	AR	610377	Triangular-shaped face Dolichocephaly			Down-slanting palpebral fissures	Dysplastic ears			Leucotriens (P), Organic acids (U)
NSDHL deficiency CK syndrome	NSDHL	XL	300831	Long, narrow face Micrognathia Retrognathia	High nasal bridge	High arched palate	Almond-shaped eyes Epicanthal folds Upslanting palpebral fissures	Posteriorly rotated ears			Sterols (P)
7-dehydrocholesterol reductase deficiency Smith-Lemli-Opitz syndrome	DHCR7	AR	270400	Bitemporal narrowing Micrognathia	Anteverted nares Broad nasal tip	Epicanthic folds	Strabismus	Low-set ears			Sterols (P)
Desmosterolosis	DHCR24	AR	602398	Micrognathia		Cleft palate					Sterols (P)
Lathosterolosis	SC5D	AR	607330	Micrognathia Bitemporal narrowing	Anteverted nares	Cleft palate			Toe syndactyly, 2-3 Toe syndactyly, 2-5		Sterols (P)
Chondrodysplasia punctata 2	EBP	XL	302960	Micrognathia Midface hypoplasia	Anteverted nares Nasal hypoplasia	Cleft palate			Toe syndactyly, 2-3 Toe syndactyly, 2-5		Sterols (P)
SC4MOL deficiency	MSMO1	AR	607545	Frontal bossing		Arched palate, high				Short stature	Sterols (P)
Squalene synthase deficiency	FDFT1	AR	184420	Micrognathia	Depressed nasal bridge Square nasal tip		Epicanthal folds	Large ears Posteriorly rotated ears	Dorsal foot fat pads Syndactyly of the second and third toes		Sterols (P), LDL/HDL cholesterol (P), Triglycerides (P), Organic acids (U)
METABOLISM OF HETEROCYCLIC COMPOUNDS (n=38)
Disorders of pyrimidine and purine metabolism
Dihydroorotate dehydrogenase deficiency	DHODH	AR	263750	Malar hypoplasia Micrognathia	Choanal atresia	Cleft lip Cleft palate		Cup-shaped ears Low-set ears		Accessory nipples	Purines and pyrimidines (U, P)
Dihydropyrimidinase deficiency	DPYS	AR	222748 613326	Coarse facies	Broad nasal bridge	Thin upper lip vermillion	Widely spaced eyes	Prominent ears	Underdeveloped distal phalanges of 3rd fingers Clinodactyly of the fifth finger		Purines and pyrimidines (U, P)
Beta-ureidopropionase deficiency	UPB1	AR	613161;606673				Widely spaced eyes Strabismus
Phosphoribosyl pyrophosphate synthetase 1 superactivity	PRPS1	XL	300661	Facial dysmorphism							Lactate (P), DNA
Adenosine monophosphate deaminase 3 deficiency	AMPD2	AR	615809 615686	Midface hypoplasia	Broad nasal bridge	Short upper lip Macroglossia		Dysplastic ears			DNA
Phosphoribosylaminoimidazole carboxylase deficiency	PAICS	AR	172439	Craniofacial dysmorphism	Anteverted nares Choanal atresia Depressed nasal bridge Nasal hypoplasia		Hypertelorism			Short stature	DNA
AICAR transformylase-IMP cyclohydrolase deficiency	ATIC	AR	608688 601731	Coarse facies	High nasal bridge Anteverted nares	Wide mouth Thin upper lip		Low set ears			Purines and pyrimidines (U)
Disorders of ectonucleotide and nucleic acid metabolism
PRUNE1 deficiency	PRUNE1	AR	617481	Dysmorphic features		Narrow palate					DNA
RNA-specific adenosine deaminase 2 deficiency	ADARB1	AR	618862	Prominent chin	Depressed nasal bridge Short philtrum	Tented upper lip	Epicanthal folds with telecanthus Upslanting palpebral fissures	Indented and pointed helices			DNA
Disorders of non-mitochondrial tRNA processing and aminoacyl-tRNA synthetases
CLP1 deficiency	CLP1	AR	615803		Broad nasal roots Short nose with upturned nostrils		Long palpebral fissures and eyelashes with prominent eyes				DNA
tRNA methyltransferase 1 deficiency	TRMT1	AR	618302	Hypoplastic maxilla	Broad nasal bridge		Synophrys Narrow palpebral fissures Broad eyebrows	Protruding ears			DNA
tRNA-specific adenosine deaminase 3 deficiency	ADAT3	AR	615286	Prominent forehead Micrognathia	Prominent nose	Wide mouth Full lipss High arched palate	Strabismus Epicanthal fold Widely spaced eyes Upslanting palpebral fissures Synophrys	Low-set ears Large ears			DNA
Galloway-Mowat syndrome, GON7 type	GON7	AR	617436	Narrow forehead	Depressed nasal bridge Pinched nose		Almond-shaped eyes Hypotelorism	Large ears Low set ears			DNA
Galloway-Mowat syndrome type 2	LAGE3	XL	301006	Micrognathia			Hypertelorism				DNA
Galloway-Mowat syndrome type 3	OSGEP	AR	617729	Micrognathia			Hypertelorism				DNA
Galloway-Mowat syndrome type 4	TP53RK	AR	617730				Widely spaced eyes	Large ears	Tapered fingers	Short stature	DNA
Galloway-Mowat syndrome type 5	TPRKB	AR	617731	Elongated face Prominent chin			Epicanthal folds Widely spaced eyes Deep-set eyes	Fleshy lobes			DNA
Glutaminyl-tRNA synthetase 1 deficiency	QARS1	AR	615760				Hypotelorism				DNA
Pseudouridine synthase 3 deficiency	PUS3	AR	617051	Coarse face							DNA
NSUN2 deficiency	NSUN2	AR	611091	Narrow, elongated face			Esotropia			Short stature	DNA
Microcephaly, facial dysmorphism, renal agenesis, and ambiguous genitalia syndrome	CTU2	AR	618142	Micrognathia							DNA
AIMP2/p38 deficiency	AIMP2	AR	618006	Triangular face	Broad nose Short philtrum	Thin upper lip			Long fingers		DNA
Disorders of ribosomal biogenesis
NEPRO-related skeletal dysplasia	NEPRO	AR	618853	Midface hypoplasia Retrognathia Hypoplastic maxilla Wide anterior fontanel	Depressed nasal bridge Bulbous nose		Broad eyebrows Medially sparse eyebrows		Short hands and feet Hypoplastic nails	Sparse scalp hair	DNA
POLR3GL deficiency	POLR3GL	AR	619234	Retrognathia Midface hypoplasia	Beaked nose Long columella High nasal bridge	Thin lips Downturned mouth	Upslanting palpebral fissures Widely spaced eyes	Posteriorly rotated ears Low set ears			DNA
Treacher Collins syndrome type 1	TCOF1	AD	154500	Malar hypoplasia Micrognathia			Down-slanting palpebral fissures				DNA
Treacher Collins syndrome type 2	POLR1D	AD, AR	613717	Malar hypoplasia			Down-slanting palpebral fissures
Treacher Collins syndrome type 3	POLR1C	AR	248390			Cleft palate	Down-slanting palpebral fissures				DNA
Treacher Collins syndrome type 4	POLR1B	AD	618939	Craniofacial dysmorphism Malar hypoplasia				Microtia			DNA
Acrofacial dysostosis, Cincinnati type	POLR1A	AD	616462	Craniofacial dysmorphism Micrognathia							DNA
Wiedemann-Rautenstrauch syndrome	POLR3A	AR	264090	Progeroid appearance						Short stature	DNA
POP1 deficiency	POP1	AR	617396	Midface hypoplasia							DNA
Bowen-Conradi syndrome	EMG1	AR	211180	Micrognathia							DNA
Diamond-Blackfan anemia type 14	TSR2	XL	300946	Micrognathia		Cleft palate					DNA
Diamond-Blackfan anemia type 15	RPS28	AD	606164	Malar hypoplasia Micrognathia		Cleft palate					DNA
Cytosolic large ribosomal subunit 10 deficiency	RPL10	XL	300998	Prognathism	Flat philtrum Long philtrum						DNA
Cytosolic small ribosomal subunit 23 deficiency	RPS23	AD	617412		Depressed nasal bridge		Epicanthal folds	Large malformed ears	Single transverse palmar crease	Short stature	DNA
Poly(A)-specific ribonuclease deficiency	PARN	AR	616353	Midface hypoplasia
Exoribonuclease 1 deficiency	ERI1	AR	608739	Plagiocephaly			Ptosis	Posteriorly rotated ears	Syndactyly Short metacarpals Nail hypoplasia Clinodactyly Brachydactyly	Mongolian spot	DNA
COMPLEX MOLECULE AND ORGANELLE METABOLISM (n=183)
Disorders of N-linked protein glycosylation
ALG13-CDG UDP-N-acetylglucosamine transferase catalytic subunit deficiency	ALG13	XL	300884	Broad coarse facies Retrognathia			Widely spaced eyes	Low set ears	Small feet Small hands		DNA
ALG1-CDG Mannosyltransferase 1 deficiency	ALG1	AR	608540		Anteverted nares Broad nasal bridge	Thin lips Small mouth	Widely spaced eyes Short palpebral fissures	Large ears Cupped ears			Sialotransferrins (S), Dolichol-linked GlcNAc2 (S), Protein C (S), Xeno-tetrasaccharide (S, FB)
ALG11-CDG Mannosyltransferase 1 deficiency	ALG11	AR	613661	High forehead Retrognathia Small head	Long philtrum					Inverted nipples	Sialotransferrins (S), Dolichol-linked Man3/4GlcNAc2 (S), Prolactin (P), Factor XI (B), Antithrombin III (P)
ALG9-CDG Mannosyltransferase 7-9 deficiency	ALG9	AR	608776	Frontal bossing	Depressed nasal bridge	Large mouth	Widely spaced eyes	Low set ears	Broad thumbs	Inverted widely spaced nipples
ALG12-CDG Mannosyltransferase 8 deficiency	ALG12	AR	607143	Midface hypoplasia Dolichocephaly Retrognathia	Prominent nose		Deep-set eyes		Short metacarpals		Sialotransferrins (S), ASAT/ALAT (P), Glucose (S), Lipid panel (S),IGF BP3, Antithrombin III (P)
ALG8-CDG Glucosyltransferase 2 deficiency	ALG8	AD, AR	608104	Asymmetric skull	Long philtrum		Widely spaced eyes	Low set ears Posteriorly rotated ears	Brachydactyly Clubfeet Camptodactyly	Short neck Inverted nipples	Sialotransferrins (S), Albumin (S), Factor IX and XII (B), Antithrombin III (P), CK (P)
TUSC3-CDG Oligosaccharyltransferase subunit tusc 3 deficiency	TUSC3	AR	611093	Long face Pointed chin			Widely spaced eyes Deep-set eyes		Camptodactyly Syndactyly		DNA
MOGS-CDG Glucosidase 1 deficiency	MOGS	AR	606056	Subtle facial dysmorphia Retrognathia Prominent occiput	Broad nose	High arched palate	Short palpebral fissures Long eyelashes				Sialotransferrins (S), N-glycans (S), ASAT/ALAT (P), Oligosaccharide (U)
MGAT2-CDG N-acetylglucosaminyltransferase 2 deficiency	MGAT2	AR	212066	Retrognathia	Beaked nose High nasal bridge Long philtrum	Thin upper lip Open mouth Gum hypertrophy	Long eyelashes Thick eyebrows	Large ears		short neck	Sialotransferrins (S), ASAT/ALAT (P), CK (P), Factor IX and XII (B), Antithrombin III (P), N-glycans (S, FB)
FUT8-CDG α-1,6-fucosyltransferase deficiency	FUT8	AR	618005	Broad forehead Retrognathia Bitemporal narrowing Hirsutism	Broad nasal bridge Short nose	High palate	Buphthalmos				N-glycans missing core fucose (S, FB), Glucose (P), Blood count, DNA
B4GALT1-CDG Beta-1,4-galactosyltransferase 1 deficiency	B4GALT1	AR	607091	Prominent forehead	Long philtrum	Thin upper lip	Widely spaced eyes	Low set ears			Sialotransferrins (S), Antithrombin (B), Factor XI (B), N-glycans (S, FB)
OSTC-CDG Oligosaccharyltransferase complex‐CDG	OSTC	AR	619023	Micrognathia Retrognathia	High nasal bridge	Full lips V-shaped cleft palate	Widely spaced eyes Downward palpebral fissures Exotropia	Low set ears	Transverse palmar crease Camptodactyly		Sialotransferrins (S)
SSR3-CDG Translocon associated protein complex subunit SSR3 deficiency	SSR3	AR	606213	Micrognathia					Clinodactyly of the fourth and fifth toes		Sialotransferrins (S)
PMM2-CDG	PMM2	AR	601785	Prominent forehead Prominent jaw	Prominent nose Long philtrum	Thin upper lip High arched palate	Almond-shaped eye	Large ears Large lobes Dysplastic ears	Long fingers and toes Slender fingers and toes	Cryptorchidism	Sialotransferrins (S)
STT3A-CDG	STT3A	AD	615596 601134	Large fontanelles Prognathism High anterior hairline		Thin upper lip	Short palpebral fissures			Inverted nipples Short stature	Sialotransferrins (S)
LYSET-CDG TMEM251 deficiency	LYSET	AR	619345	Coarse facies	Broad nose	Full lips				Short stature	Alpha-iduronidase, Iduronate-2-sulfatase (WBC)
MAN2B2-CDG	MAN2B2	AR	618899	Micrognathia		Cleft palate	Widely spaced eyes			Hypospadias	Sialotransferrins (S), C-reactive protein (P), CRP (P), IgE (S)
DPAGT1-CDG UDP-GlcNAc:Dol-P-GlcNac-P transferase deficiency	DPAGT1	AR	191350, 608093	Micrognathia		High arched palate	Strabismus Exotropia				Sialotransferrins (S), Antithrombin III (P)
GNPTAB-CDG UDP-N-acetylglucosamine-1-phosphotransferase subunit alpha/beta deficiency	GNPTAB	AR	252500	Coarse facial features		Macroglossia					N-glycans (S), Enzyme activity (S), Oligosaccharides (U)
GNPTG-CDG UDP-N-acetylglucosamine-1-phosphotransferase subunit gamma deficiency	GNPTG	AR	252605	Coarse facial features							N-glycans (S), Enzyme activity (S), Oligosaccharides (U)
RFT1-CDG Flippase of Man5GlcNAc2-PP-Dol deficiency	RFT1	AR	611908, 612015							Inverted nipples	Sialotransferrins (S), Dolichol-linked Man5GlcNAc2 (S), Prolactin (P), Factor XI (B), Antithrombin III (P)
ALG3-CDG Mannosyltransferase 6 deficiency	ALG3	AR	608750, 601110	Micrognathia			Strabismus		Clubfoot Long fingers		Sialotransferrins (S), Antithrombin III (P), Apolipoprotein B (S), Protein S (S), Glucose (P)
SSR4-CDG Signal sequence receptor 4 protein (TRAP complex) deficiency	SSR4	XL	300090	Prominent forehead			Strabismus		Clinodactyly	Hypospadias	Sialotransferrins (S)
EDEM3-CDG Endoplasmic reticulum degradation-enhancing alpha-mannosidase-like protein 3 deficiency	EDEM3	AR	610214 619493	Retrognathia	Bulbous nose	Thin upper lip	Epicanthal folds Strabismus				DNA, N-glycans (S, FB)
MAN1B1-CDG Mannosyl-oligosaccharide alpha-1,2-mannosidase deficiency	MAN1B1	AR	604346, 614202	Flat oval face	Bulbous nose	Thin upper lip	Strabismus			Inverted nipples	Sialotransferrins (S), N-glycans (S, FB)
MAN2A2-CDG Alpha-mannosidase IIA deficiency	MAN2A2	AR	600988	Brachycephaly	Broad nose with thick overlying skin	Thick lips	Broad eyebrows Epicanthal fold		Tapering fingers		DNA
Disorders of O-linked protein glycosylation
OGT-CDG O-linked N-acetylglucosamine transferase deficiency	OGT	XL	300997	Retrognathia Dolichocephaly Prominent jaw	Broad nose	Full lipss	Widely spaced eyes Amblyopia	Low set ears	Hypoplastic toe Long fingers Thin fingers Clinodactyly	Supernumerary nipple	DNA
EOGT-CDG EGF domain-specific O-linked N-acetylglucosamine transferase deficiency	EOGT	AR	615297	Aplasia cutis Bony defect of skull					Terminal transverse defect of toes Nail hypoplasia Tapered digits		DNA
EXT2-CDG Exostosin glycosyltransferase 2 deficiency	EXT2	AR	616682	Coarse facies Prominent forehead Sparse hair	Prominent nasal tip Long philtrum	Decayed teeth	Hypotelorism	Large ears			DNA
TMTC3-CDG	TMTC3	AR	617255				Microphthalmia				DNA
B3GALTL-CDG O-Fucose-specific beta-1,3-N-glucosyltransferase deficiency	B3GLCT	AR	261540	Prominent forehead		Long filtrum Cleft lip Cleft palate	Short palpebral fissures			Broad neck	DNA
POMT1-CDG O-Mannosyltransferase 1 deficiency	POMT1	AR	607423				Buphthalmos Microphthalmia Exophthalmia				Matriglycan-specific monoclonal antibody, CK (P), DNA
POMT2-CDG O-Mannosyltransferase 2 deficiency	POMT2	AR	607439,				Buphthalmos Microphthalmia				Matriglycan-specific monoclonal antibody, CK (P), DNA
POMGNT1-CDG O-Mannose beta-1,2-N-acetylglucosaminyltransferase deficiency	POMGNT1	AR	606822				Buphthalmos Microphthalmia Exophthalmia				Matriglycan-specific monoclonal antibody, CK (P), DNA
POMGNT2-CDG O-mannose β-1,4-N-acetylglucosaminyltransferase deficiency	POMGNT2	AR	614828				Macrophthalmia				Matriglycan-specific monoclonal antibody, CK (P), DNA
B3GALNT2-CDG β-1,3-galactosaminyltransferase 2 deficiency	B3GALNT2	AR	610194				Microphthalmia				Matriglycan-specific monoclonal antibody, CK (P), DNA
CRPPA-CDG 2-C-methyl-D-erythritol 4-phosphate cytidylyltransferase deficiency	CRPPA	AR	614631				Microphthalmia				Matriglycan-specific monoclonal antibody, CK (P), DNA
FKTN-CDG Fukutin deficiency	FKTN	AR	607440/ 611588				Microphthalmia				Matriglycan-specific monoclonal antibody, CK (P), DNA
FKRP-CDG Fukutin-related protein deficiency	FKRP	AR	606596				Microphthalmia				Matriglycan-specific monoclonal antibody, CK (P), DNA
GALNT2-CDG UDP-N-acetyl-alpha-D-galactosamine:polypeptide N-acetylgalactosaminyltransferase 2 deficiency	GALNT2	AR	602274/ 618885	Long face Prominent jaw	Short philtrum						HDL cholesterol (P), DNA
XYLT1-CDG Xylosyltransferase 1 deficiency	XYLT1	AR	608124/ 615777	Flat oval face	Depressed nasal bridge	Cleft palate			Brachydactyly Clubfoot Short metacarpals	Short stature	DNA
B4GALT7-CDG Beta-1,4-galactosyltransferase 7 deficiency	B4GALT7	AR	604327/ 130070	Frontal bossing Flat midface					Long fingers Fingers, overlapping	Short stature	DNA
FAM20B-CDG Glycosaminoglycan xylosylkinase deficiency	FAM20B	AR	611063	Flat oval face Midface hypoplasia	Depressed nasal bridge				Short limbs Thumb hypoplasia	Short neck Short stature	DNA
B3GALT6-CDG β-1,3-galactosyltransferase 6 deficiency	B3GALT6	AR	615291/ 271640;615349	Flat midface		Cleft palate				Pectus carinatum Short stature	DNA
B3GAT3-CDG β-1,3-glucuronyltransferase 3 deficiency	B3GAT3	AR	606374/ 245600	Flat midface		Cleft palate			Clubfoot Fingers, overlapping	Short stature	DNA
HS2ST1-CDG Heparan sulfate 2-O-sulfotransferase 1 deficiency	HS2ST1	AR	619194		Prominent nasal tip	Wide mouth	Upslanting palpebral fissures				DNA
HS6ST1-CDG Heparan sulfate 6-O-sulfate transferase 1 deficiency	HS6ST1	AD	604846/614880			Cleft palate					DNA
HS6ST2-CDG Heparan sulfate 6-O-sulfotransferase 2 deficiency	HS6ST2	XL	301025	Flat midface Triangular face Bitemporal narrowing	Broad nose tip	Thin upper lip	Deeply set eyes	Low set ears			DNA
CSGALNACT1-CDG Chondroitin sulfate N-acetylgalactosaminyltransferase 1 deficiency	CSGALNACT1	AR	616615	Flat midface						Short stature	DNA
DSE-CDG Dermatan sulfate epimerase deficiency	DSE	AR	605942/ 615539				Down-slanting palpebral fissures		Long digits Tapered digits		DNA
CHST14-CDG Dermatan 4-sulfotransferase 1 deficiency	CHST14	AR	608429/ 601776				Down-slanting palpebral fissures		Long tapered fingers and toes		DNA
CANT1-CDG UDP-galactose nucleotidase deficiency	CANT1	AR	613165/ 617719	Microretrognathia Midface hypoplasia Round face	Short nose	Microstomia	Prominent eyes				DNA
SLC26A2-CDG Sulfate transporter deficiency	SLC26A2	AR	606718			Cleft palate		Cauliflower ear			DNA
BPNT2-CDG Golgi-resident phosphoadenosine phosphate phosphatase deficiency	BPNT2	AR	614010/ 614078	Facial dysmorphism Micrognathia		Cleft palate					DNA
SLC35B2-CDG Phosphoadenosine 5'-phosphosulfate transporter deficiency	SLC35B2	AR	620269			Cleft palate					DNA
Disorders of lipid glycosylation
C18orf32-CDG Chromosome 18 open reading frame 32 deficiency	C18orf32	AR	619985							Inverted nipples	Alkaline phosphatase (P), DNA
PIGA-CDG Phosphatidylinositol glycan anchor biosynthesis class A protein deficiency	PIGA	XL	311770, 300868;300818	Coarse face	Broad nasal bridge						GPI-anchored proteins (WBC,FB), ALP (P),
PIGC-CDG Glycosylphosphatidylinositol glycan anchor biosynthesis C protein deficiency	PIGC	AR	601730, 615716	Coarse face							Flow cytometry of GPI markers (PLT)
PIGN-CDG Multiple congenital anomalies-hypotonia-seizures syndrome type 1	PIGN	AR	614080	Coarse facies Bitemporal narrowing	Depressed nasal bridge	Open mouth Thin lips		Large ears with overfolded helices			GPI-anchored proteins (WBC,FB), ALP (P)
PIGO-CDG	PIGO	AR	614749		Short nose Broad nasal bridge	Tented mouth	Wide spaced eyes		Nail hypoplasia Absent nails of the fifth digits Brachytelephalangy		GPI-anchored proteins (WBC,FB), ALP (P)
PIGU-CDG Neurodevelopmental disorder with brain anomalies, seizures, and scoliosis	PIGU	AR	618590	Long face High forehead Bitemporal narrowing	Depressed nasal bridge	Thin upper lip Large mouth High arched palate	Strabismus Epicanthal folds	Low-set or posteriorly rotated ears			Flow cytometry of GPI markers (PLT)
PIGK-CDG	PIGK	AR	618879	Long face Triangular face Myopathic face	Anteverted nose Short nose Broad nose Long philtrum	Tented lip Thin upper lip	Epicanthal fold Synophrys Hypotelorism Strabismus Esotropia High-arched eyebrows Sparse lateral eyebrows	Dysplastic ears Low set ears			Flow cytometry of GPI markers (PLT)
PGAP1-CDG	PGAP1	AR	615802	Prominent forehead		Large mouth Abnormal teeth	High-arched eyebrows		Abnormal hand morphology	Short neck	DNA
PIGV-CDG Phosphatidylinositol glycan anchor biosynthesis class V protein deficiency	PIGV	AR	610274, 239300		Broad nasal bridge		Hypertelorism Upslanting palpebral fissures				GPI-anchored proteins (WBC,FB), ALP (P)
PIGY-CDG Phosphatidylinositol glycan anchor biosynthesis class Y, deficiency	PIGY	AR	610662, 239300					Large lobes			DNA, ALP (P)
PIGT-CDG Phosphatidylinositol glycan anchor biosynthesis class T protein deficiency	PIGT	AR	610272, 615398		Depressed nasal bridge Long philtrum					Inverted nipples	GPI-anchored proteins (WBC,FB), ALP (P)
PIGS-CDG Phosphatidylinositol glycan anchor biosynthesis class S protein deficiency	PIGS	AR	610271, 618143	Coarse facial features		Macroglossia					Flow cytometry of GPI markers (PLT)
PIGF-CDG Phosphatidylinositol glycan anchor biosynthesis class F protein deficiency	PIGF	AR	600153, 619356	Coarse face Micrognathia	Short nose	Microstomia	Upslanting palpebral fissures				Flow cytometry of GPI markers (PLT)
PIGB-CDG	PIGB	AR	604122	Coarse facies Pointed chin Full cheeks Micrognathia	Broad nasal bridge	Tented upper lip Protruding tongue	Widely spaced eyes	Upturned earlobes			GPI-anchored proteins (WBC,FB), ALP (P)
PGAP3-CDG PER1-like domain-containing protein 1 deficiency	PGAP3	AR	611801	Micrognathia		Cleft palate					GPI-anchored proteins (WBC,FB), ALP (P)
Disorders of multiple glycosylation pathways
GMPPA-CDG GDP-mannose pyrophosphorylase B deficiency	GMPPA	AR	615510	Triangular face Prominent jaw Prominent forehead	Short philtrum	Downturned mouth					DNA
NPL-CDG	NPL	AR	611412							Retrognathia	Sialic acid, free (U)
SLC35A2-CDG	SLC35A2	XL	314375	Coarse facies							Sialotransferrins (S), N-glycans (S)
ATP6V1A-CDG	ATP6V1A	AR	617403	Triangular face Retrognathia Recessed forehead Short pointed chin	Beaked nose Broad nasal tip Narrow base and nares		Strabismus Widely spaced eyes Entropion Small palpebral fissures	Prominent ears Low set ears			Sialotransferrins (S), Lipid panel (S)
SRD5A3-CDG Steroid 5 alpha-reductase 3 deficiency	SRD5A3	AR	612379	Facial dysmorphism							Sialotransferrins (S), Antithrombin III (P), Protein S (S)
NANS-CDG N-acetylneuraminic acid synthase deficiency	NANS	AR	610442	Prominent forehead Coarse facies Brachycephaly	Broad nose Depressed nasal bridge	Full lipss	Synophrys	Flat ears			N-acetyl-D-mannosamine (P,U)
ATP6V1E1-CDG	ATP6V1E1	AR	617402	Short forehead Prominent jaw Saggy cheeks	Saddle nose Anteverted nares	Crowding of the teeth Midline cleft palate	Blepharophimosis Strabismus Entropion Infraorbital puffiness		Mild camptodactyly Overriding toes		Sialotransferrins (S)
SLC35A3-CDG UDP-N-acetylglucosamine transporter deficiency	SLC35A3	AR	615553	Micrognathia		Cleft palate	Proptosis	Cupped ears	Overlapping fingers Rocker bottom feet	Short limbs	N-glycans (S)
SLC35C1-CDG GDP-fucose transporter deficiency	SLC35C1	AR	266265	Oval face	Short nose Depressed nasal bridge					Short stature	N-glycans (S), Neutrophil motility and rolling, Sialyl-Lewis on neutrophils
DOLK-CDG Dolichol kinase deficiency	DOLK	AR	610768	Broad forehead	Flat nose		Widely spaced eyes	Low set ears Large lobes			Sialotransferrins (S), Lipid-linked oligosaccharide (F)
ATP6AP2-CDG	ATP6AP2	XL	300423	Micrognathia				Low set ears		Laterally facing nipples Hypospadias	Sialotransferrins (S), ASAT/ALAT (P), IgG (S), Factor XI (B), N and O-glycans (S)
PGM3-CDG Phosphoglucomutase 3 deficiency	PGM3	AR	615816 172100	Midface hypoplasia Micrognathia		Downturned corners of mouth				Short neck	N-and O-glycans (S), IgE (S)
DPM2-CDG Dolichol-P-mannose synthase-2 deficiency	DPM2	AR	615042				Strabismus				Sialotransferrins (S), ASAT/ALAT (P), CK (P)
CCDC115-CDG	CCDC115	AR	616828	Long face			Ptosis				Sialotransferrins (S), ALP (P), Ceruloplasmin (S), Cholesterol (S), N and O-glycans (S)
ATP6V0A2-CDG Lysosomal H(+)-transporting ATPase V0 subunit A2 deficiency	ATP6V0A2	AR	611716	Facial dysmorphism						Aged appearance	Sialotransferrins (S), ASAT/ALAT (P), N and O-glycans (S)
TMEM165-CDG TMEM165 (TPARL) protein deficiency	TMEM165	AR	614726 614727	Midface hypoplasia							Sialotransferrins (S), ASAT/ALAT (P), CK (P), N-glycans (S)
MPDU1-CDG Dol-P-Man utilization 1 deficiency	MPDU1	AR	609180	Retrognathia	Broad‐based nose Smooth philtrum	Thin lips	Widely spaced eyes	Low‐set, posterior‐rotated ears			Sialotransferrins (S), Antithrombin III (P)
UGDH-CDG	UGDH	AR	618792	Pointed chin	Short flat philtrum	Full lower lip	Blepharophimosis Synophrys Deep-set eyes Epicanthal folds	Protruding earlobes			DNA
Glucose-6-phosphate transporter deficiency (SLC37A4-CDG)	SLC37A4	AD	602671/ 619525	Narrow, elongated face							Sialotransferrins (S), N-glycans (S), Coagulation factors (P), GGT (P)
Glucosamine-6-phosphate N-acetyltransferase 1 deficiency (GNPNAT1-CDG)	GNPNAT1	AR	616510						Large hands	Short stature	DNA
Phosphoglucomutase 1 deficiency (PGM1-CDG)	PGM1	AR	171900, 614921			Bifid uvula Cleft palate				Short stature	Sialotransferrins (S), N-glycans (S), Creatine kinase (P), Fatty acids and ketones (P,U)
UDP-N-acetylglucosamine-2-epimerase/N-acetylmannosamine kinase superactivity (GNE-CDG)	GNE	AD	603824	Coarse facies							N-Acetylneuraminic acid (U), Sialic acid, free (U)
UDP-glucose pyrophosphorylase 2 deficiency (UGP2-CDG)	UGP2	AR	191760, 618744	Facial dysmorphism	Depressed nasal bridge		Arched eyebrows				DNA
UDP-glucuronic acid-UDP-N-acetylgalactosamine dual transporter deficiency (SLC35D1-CDG)	SLC35D1	AR	610804/ 269250		Nasal hypoplasia				Clubfoot	Dwarfism	DNA
TDP-D-glucose 4,6-dehydrogenase deficiency (TGDS-CDG)	TGDS	AR	616145	Micrognathia		Cleft palate			Hyperphalangy of index finger Radial deviation of the index finger	Short stature	DNA
Disorders of deglycosylation
N-glycanase 1 deficiency	NGLY1	AR	615273		Depressed nasal bridge	Small mouth High arched palate	Strabismus Long palpebral fissures Widely spaced eyes	Low set ears	Small hands Small feet Clasped thumb Clinodactyly		Oligosaccharides (U), GlcNAc-Asn (U)
MAN2C1 deficiency	MAN2C1	AR	619775	Facial dysmorphism							DNA
Disorders of mitochondrial membrane biogenesis and remodeling
Phosphatidylserine decarboxylase deficiency	PISD	AR	612770	Midface hypoplasia	Depressed nasal bridge				Brachydactyly		DNA
Tafazzin deficiency	TAZ	XL	302060	Cherubic face							Organic acids (U), Acylcarnitines (P)
PTPMT1 deficiency	PTPMT1	AR	609538	Sloping forehead	Bulbous nose High-arched palate Long philtrum		Epicanthal folds Exotropia Hypertelorism Upslanting palpebral fissures	Large ears Low-set ears			DNA
Peroxisomal biogenesis disorders
Peroxin 1 deficiency Zellweger	PEX1	AR	234580 214100 601539	High forehead	Broad nasal bridge	Slender upper lip High arched palate	Widely spaced eyes Epicanthal fold	Square ears Low set ears	Clubfoot		VLCFA (P), Pipecolic acid (P)
Peroxin 2 deficiency Zellweger	PEX2	AR	614866 614867	High forehead	Broad nasal bridge	Slender upper lip High arched palate	Widely spaced eyes Epicanthal fold	Square ears Low set ears	Clubfoot		VLCFA (P), Pipecolic acid (P)
Peroxin 3 deficiency Zellweger	PEX3	AR	617370 614882	High forehead	Broad nasal bridge	Slender upper lip High arched palate	Widely spaced eyes Epicanthal fold	Square ears Low set ears	Clubfoot		VLCFA (P), Pipecolic acid (P)
Peroxin 6 deficiency Zellweger	PEX6	AR	614862 614863 616617	High forehead	Broad nasal bridge	Slender upper lip High arched palate	Widely spaced eyes Epicanthal fold	Square ears Low set ears	Clubfoot		VLCFA (P), Pipecolic acid (P)
Peroxin 10 deficiency Zellweger	PEX10	AR	614870 614871	High forehead	Broad nasal bridge	Slender upper lip High arched palate	Widely spaced eyes Epicanthal fold	Square ears Low set ears	Clubfoot		VLCFA (P), Pipecolic acid (P)
Peroxin 14B deficiency Zellweger	PEX11B	AR	614920	High forehead	Broad nasal bridge	Slender upper lip High arched palate	Widely spaced eyes Epicanthal fold	Square ears Low set ears	Clubfoot		VLCFA (P), Pipecolic acid (P)
Peroxin 12 deficiency Zellweger	PEX12	AR	614859 266510	High forehead	Broad nasal bridge	Slender upper lip High arched palate	Widely spaced eyes Epicanthal fold	Square ears Low set ears	Clubfoot		VLCFA (P), Pipecolic acid (P)
Peroxin 13 deficiency Zellweger	PEX13	AR	614883 614885	High forehead	Broad nasal bridge	Slender upper lip High arched palate	Widely spaced eyes Epicanthal fold	Square ears Low set ears	Clubfoot		VLCFA (P), Pipecolic acid (P)
Peroxin 14 deficiency Zellweger	PEX14	AR	614887	High forehead	Broad nasal bridge	Slender upper lip High arched palate	Widely spaced eyes Epicanthal fold	Square ears Low set ears	Clubfoot		VLCFA (P), Pipecolic acid (P)
Peroxin 16 deficiency Zellweger	PEX16	AR	614876 614877	High forehead	Broad nasal bridge	Slender upper lip High arched palate	Widely spaced eyes Epicanthal fold	Square ears Low set ears	Clubfoot		VLCFA (P), Pipecolic acid (P)
Peroxin 19 deficiency Zellweger	PEX19	AR	614886	High forehead	Broad nasal bridge	Slender upper lip High arched palate	Widely spaced eyes Epicanthal fold	Square ears Low set ears	Clubfoot		VLCFA (P), Pipecolic acid (P)
Peroxin 26 deficiency Zellweger	PEX26	AR	614872 614873	High forehead	Broad nasal bridge	Slender upper lip High arched palate	Widely spaced eyes Epicanthal fold	Square ears Low set ears	Clubfoot		VLCFA (P), Pipecolic acid (P)
Disorders of vesicular trafficking											DNA, N and O-glycans
VPS51-CDG	VPS51	AR	618606			Open mouth Thick upper lip vermilion High arched palate	Hypotelorism Strabismus		Flat feet		DNA, N and O-glycans
STX16-CDG	STX16	AD	603233	Round face						Short stature	DNA, Calcium (P), Phosphate (P), Parathyroid hormone, PTH (S)
GM130-CDG	GM130	AR	620240	Prominent forehead		Tender upper lip					CK (P), DNA
COG2-CDG Conserved oligomeric Golgi complex subunit 2 deficiency	COG2	AR	606974	Facial dysmorphism							Sialotransferrins (S), Ceruloplasmin (S), Copper (S)
COG3-CDG Conserved oligomeric Golgi complex subunit 3 deficiency	COG3	AR	606975	Long face	Long philtrum Prominent nose	Thin lips	Widely spaced eyes	Low set ears			Sialotransferrins (S)
COG4-CDG Conserved oligomeric Golgi complex subunit 4 deficiency	COG4	AR	606976 613489	Micrognathia					Clubfoot	Short stature	Sialotransferrins (S)
TRAPPC9-CDG TRAPPC9Trafficking protein particle complex 9 deficiency	TRAPPC9	AR	613192		Broad nasal bridge		Hypertelorism				DNA
Archain 1 deficiency	ARCN1	AD	617164	Micrognathia		Cleft palate				Short stature	DNA
Craniolenticulosutural dysplasia	SEC23A	AR	607812	High forehead	Anteverted nares Prominent nose	Bifid uvula Cleft palate	Esotropia Hypertelorism				DNA
SCYL1-binding protein deficiency	GORAB	AR	231070	Malar hypoplasia				Long ears			DNA
AP1S2 deficiency	AP1S2	XL	304340	Coarse facial features							DNA
AP4B1 deficiency	AP4B1	AR	607245	Bitemporal narrowing Coarse face	Bulbous nose Short philtrum Wide nasal bridge	Wide mouth					DNA
AP4E1deficiency	AP4E1	AR	607244	Bitemporal narrowing Coarse facial features Narrow, elongated face	Bulbous nose Short philtrum Wide nasal bridge	Wide mouth	Down-slanting palpebral fissures			Short stature	DNA
AP4M1 deficiency	AP4M1	AR	602296	Bitemporal narrowing Coarse face	Broad nasal bridge Bulbous nose Short philtrum	Arched palate, high Wide mouth					DNA
AP4S1 deficiency	AP4S1	AR	607243	Coarse facial features	Broad nasal bridge Bulbous nose Short philtrum	Big open mouth	Hypertelorism				DNA
RAB18 deficiency	RAB18	AR	614222				Microphthalmia				DNA
RAB3GAP1 deficiency	RAB3GAP1	AR	600118				Microphthalmia				DNA
RAB3GAP2 deficiency	RAB3GAP2	AR	614225				Microphthalmia				DNA
VPS4A deficiency	VPS4A	AR	609982				Esotropia				DNA
ATP9A deficiency	ATP9A	AR	609126		Smooth philtrum	Thin vermillion of the upper lip High palate					DNA
RAB5C deficiency	RAB5C	AR	604037	Coarse facial features							DNA
Golgin A2 deficiency	GOLGA2	AR	620240	Micrognathia		Tented upper lip					DNA
Golgin A2 deficiency	DEDHMB	AR	620240	Micrognathia		Tented upper lip					Creatine kinase (P), DNA
Disorders of lysosome-related organelle biogenesis
Arthrogryposis-renal dysfunction-cholestasis syndrome type 1	VPS33B	AR	208085	Sloping forehead Micrognathia		High arched palate		Low set ears	Transverse palmar crease Clubfeet Large hands Proximally placed thumbs	Barrel-shaped chest Congenital hip dislocation	DNA
Hermansky-Pudlak syndrome type 2	AP3B1	AR	608233	Retrognathia	Broad nasal root Long philtrum	Thin upper lip	Epicanthal folds	Low-set and posteriorly rotated ears			DNA
Hermansky-Pudlak syndrome type 7	DTNBP1	AR	614075				Exotropia				DNA
Hermansky-Pudlak syndrome type 10	AP3D1	AR	617050				Hypotelorism				DNA
Mucopolysaccharidosis-plus syndrome	VPS33A	AR	617303	Coarse facial features		Macroglossia				Hernias	Mucopolysaccharides (U)
Griscelli syndrome type 1	MYO5A	AR	214450				Exotropia				DNA
GFAP deficiency Alexander disease	GFAP	AD	203450			High arched palate				Short neck Kyphosis	DNA
Disorders of organelle interplay
BAP31 deficiency	BCAP31	XL	300475	Long face	Short nose		Congenital strabismus Hypotelorism	Large ears			DNA
EMC1 deficiency	EMC1	AR	616875		Short philtrum		Esotropia			Retrognathia	DNA
Acyl-CoA-binding domain-containing protein 5 deficiency	ACBD5	AR	616618		Tubular nose		Hypotelorism Ptosis	Prominent ears			VLCFA (P), Pipecolic acid (P)
COG1-CDG Conserved oligomeric Golgi complex subunit 1 deficiency	COG1	AR	611209	Micrognathia	Broad nasal bridge Long philtrum	Small mouth High palate	Downslanting palpebral fissures Widely spaced eyes	Posteriorly rotated ears Low set ears Microtia			Sialotransferrins (S)
COG6-CDG	COG6	AR	606977 614576	Retrognathia			Long palpebral fissures		Postaxial polydactyly		Sialotransferrins (S), ASAT/ALAT (P), CK (P), Lactate (P), Vitamins A, D, E, K (S)
COG7-CDG Conserved oligomeric Golgi complex subunit 7 deficiency	COG7	AR	608779	Flat face Micrognathia		Full lipss		Low set ears Dysplastic ears	Adducted thumbs	Short neck Loose, wrinkled skin Inverted nipples	Sialotransferrins (S), ASAT/ALAT (P), CK (P), Glucose (S), Total/direct bilirubin (S)
TRAPPC11-CDG	TRAPPC11	AR	615356	Full cheeks Retrognathia		Thin upper lip Everted lower lip			High arches Camptodactyly		CK (P), DNA
TRAPPC4 deficiency	TRAPPC4	AR	618741	Pointed chin Bitemporal narrowing	Prominent nasal tip Long philtrum	Wide mouth Open mouth Thin upper lip Tented upper lip					DNA
SCYL2 deficiency	SCYL2	AR	618766	Prominent forehead High anterior hairline	Depressed nasal bridge with bulbous nose Long philtrum	Small mouth Thin lips		Low set ears Dysplastic ears		Short neck	DNA
GET4-CDG	GET4	AR	612056	Bitemporal narrowing		Open mouth	Deep-set eyes Synophrys		Hindfoot valgus Clinodactyly toes	Brachycephaly	Sialotransferrins (S), N-Acetyl aspartate (CNS)
Disorders of autophagy
ATG7 deficiency	ATG7	AR	619422	Long face Retrognathia	Smooth philtrum	Gum hypertrophy High arched palate					DNA
WIPI2 deficiency	WIPI2	AR	618453						Thumb hypoplasia Overriding toes Clinodactyly Camptodactyly	Short stature Kyphosis	DNA
EPG5 deficiency	EPG5	AR	242840	Micrognathia		Cleft lip Cleft palate	Hypertelorism	Low-set ears			IgG(S), DNA
SNX14 deficiency	SNX14	AR	616354	Coarse facial features Facial dysmorphism							DNA
TECPR2 deficiency	TECPR2	AR	615031	Round face						Short stature	DNA
TBCK deficiency	TBCK	AR	616899	Bitemporal narrowing Coarse face	Anteverted nares Bulbous nose High nasal bridge	Macroglossia Thick lips	Deeply set eyes				DNA
Other disorders of complex molecule degradation
Alpha-iduronidase deficiency Hurler disease	IDUA	AR	607014	Coarse facies						Microdontia	Mucopolysaccharides (U), Enzyme testing
Alpha-galactosidase A deficiency Fabry disease	GLA	XL	301500	Recessed forehead Coarse facies	Prominent nose Bulbous nasal tip	Thick lips	Thick eyebrows	Prominent lobules of the ears			Globotriaosylceramide, Globotriaosylsphingosine
Alpha-glucosidase deficiency Pompe disease	GAA	AR	232300			Macroglossia					Oligosaccharides (U), Glycogen, ASAT/ALAT (P), CK (P)
Formyl-glycine generating enzyme deficiency	SUMF1	AR	268800	Coarse facial features							DNA
Beta-hexosaminidase subunit beta deficiency	HEXB	AR	268800	Doll-like face							Oligosaccharides (U), Glycogen, ASAT/ALAT (P), CK (P)
Beta-galactosidase 1 deficiency, Morquio B	GLB1	AR	230500	Coarse facial features							DNA
Neutral sphingomyelinase 3 deficiency	SMPD4	AR	618622		Depressed nasal bridge	Cleft lip Thin upper lip	Epicanthal folds Short palpebral fissures				DNA
Site-1 protease deficiency	MBTPS1	AR	618392	Prominent forehead and cheekbones				Large ears Posteriorly rotated ears			Glycosaminoglycans (U), Lysosomal enzymes (DBS)
Iduronate 2-sulfatase deficiency	IDS	XL	309900	Coarse facial features						Hernias	Mucopolysaccharides (U)
Heparan N-sulfatase deficiency	SGSH	AR	252900	Coarse facial features							Mucopolysaccharides (U)
N-acetylglucosaminidase deficiency	NAGLU	AR	252920	Coarse facial features							Mucopolysaccharides (U)
Heparan-alpha-glucosaminide N-acetyltransferase deficiency	HGSNAT	AR	252930	Coarse facial features							Mucopolysaccharides (U)
N-acetylglucosamine 6-sulfatase deficiency	GNS	AR	252940	Coarse facial features							Mucopolysaccharides (U)
N-acetylgalactosamine 6-sulfatase deficiency	GALNS	AR	253000	Coarse facial features							Mucopolysaccharides (U)
N-acetylgalactosamine 4-sulfatase deficiency	ARSB	AR	253200	Coarse facial features						Hernias	Mucopolysaccharides (U)
Beta-glucuronidase deficiency	GUSB	AR	253220	Coarse facial features						Short stature Hernias	Mucopolysaccharides (U)
Arylsulfatase K deficiency	ARSK	AR	610011	Coarse facial features							Mucopolysaccharides (U)
NEU1-CDG	NEU1	AR	256550	Coarse facial features						Hernias Short stature	Oligosaccharides (U)
Cathepsin A deficiency	CTSA	AR	256540	Coarse facial features						Hernias	Oligosaccharides (U)
Alpha-mannosidase B deficiency	MAN2B1	AR	248500	Coarse facial features Prognathism		Macroglossia				Hernias	Oligosaccharides (U)
Beta-mannosidase deficiency	MANBA	AR	248510	Coarse facial features						Short stature	Enzyme testing
Alpha-N-acetylgalactosaminidase deficiency	NAGA	AR	609242	Coarse facial features							Enzyme testing
Alpha-L-fucosidase deficiency	FUCA1	AR	230000	Coarse facial features						Short stature	Oligosaccharides (U)
Aspartylglucosaminidase deficiency	AGA	AR	208400	Coarse facial features						Hernias Short stature	Oligosaccharides (U)
Cathepsin K deficiency	CTSK	AR	265800		Aquiline nose					Short stature	DNA
COFACTOR AND MINERAL METABOLISM (n=29)
Disorders of molybdenum cofactor metabolism
Cyclic pyranopterin monophosphate synthase deficiency MoCo deficiency A	MOCS1	AR	603707	Frontal bossing Long face Prominent cheeks	Small nose Long philtrum	Thick lips	Enophthalmos Wide spaced eyes Long palpebral fissures Deep-set eyes				Uric acid (P), Sulfite (U), a-aminosemialdehyde (CSF), PLP (CSF), Purines and pyrimidines (U), Amino acids (P)
Molybdopterin synthase deficiency MoCo deficiency B	MOCS2	AR	603708	Median facial dysplasia Frontal bossing							Uric acid (P), Sulfite (U), a-aminosemialdehyde (CSF), PLP (CSF), Purines and pyrimidines (U), Amino acids (P)
Gephyrin deficiency MoCo deficiency C	GPHN	AR	603930	Coarse facies Long face Prominent cheeks Bitemporal narrowing Frontal bossing	Small nose Depressed nasal bridge		Enophthalmos Wide spaced eyes Long palpebral fissuress Deep-set eyes				Uric acid (P), Sulfite (U), a-aminosemialdehyde (CSF), PLP (CSF), Purines and pyrimidines (U), Amino acids (P)
Molybdopterin synthase sulfurase deficiency	MOCS3	AR	609277	Median facial dysplasia							S-Sulfocysteine (U), Purines and pyrimidines (U), Uric acid (P, U)
Disorders of copper metabolism
Copper-transporting ATPase subunit alpha deficiency (Menkes)	ATP7A	AR	309400	Peculiar facies						Hernias	Ceruloplasmin (S), Copper (S)
Disorders of zinc metabolism
SLC30A5 deficiency	SLC30A5	AR	607819	Flat facial profile				Small deep-set ears	Dystrophic nails		DNA
Spondylocheirodysplastic Ehlers-Danlos syndrome	SLC39A13	AR	612350			Bifid uvula High palate	Down-slanting palpebral fissures Protuberant eyes			Short stature	Lysyl pyridinoline/hydroxylysyl pyridinoline (LP/HP) ratio (U)
Disorders of pantothenate and CoA metabolism
Phosphopantothenoylcysteine synthetase deficiency	PPCS	AR	609853						Abnormally placed thumbs Abnormal dermatoglyphics Hypoplastic toenails	Loose, wrinkled skin	DNA, Lactate (P)
Phosphopantothenoylcysteine decarboxylase deficiency	PPCDC	AR	609854	Triangular face Micrognathia							Carnitine and acylcarnitines (P) Organic acids (U Glucose (P)
Disorders of pyridoxine metabolism
Pyridoxal 5'-phosphate binding protein deficiency	PLPBP	AR	617290	Prominent forehead			Upslanting palpebral fissures		Syndactyly		B6 vitaminers (CSF, P), Biogenic amines (CSF)
Disorders of folate metabolism
Mitochondrial 10-formyltetrahydrofolate dehydrogenase deficiency	ALDH1L2	AR	613584		Broad nasal root Anteverted nares Long philtrum	Thin upper lip	Widely spaced eyes Epicanthal fold				DNA
Disorders of cobalamin metabolism
Methylmalonic aciduria and homocystinuria, cblF type	LMBRD1	AR	277380	Micrognathia Retrognathia		Pegged teeth Bifid incisors Cleft palate	Upslanting palpebral fissures	Cupped ears	Pes equinovarus		Amino acids (P), Organic acids (U), Acylcarnitines (DBS, P), tHcy (P), SAM/SAH (P), Blood count
Methylmalonic aciduria and homocystinuria, cblJ type	ABCD4	AR	614857	Mild facial dysmorphism							Amino acids (P), Organic acids (U), Acylcarnitines (DBS, P), tHcy (P), SAM/SAH (P)
Methylmalonic aciduria and homocystinuria, cblC type	MMACHC	AR	277400	Long face High forehead	Smooth philtrum			Large ears Low set ears			Homocysteine, total (P), B12 (S), Blood count, Organic acids (U), Acylcarnitines (DBS, P), Amino acids (P)
Epi-cblC	MMACHC;PRDX1	AR	609831 176763	Long face High forehead	Smooth philtrum			Large ears Low set ears			Homocysteine, total (P), B12 (S), Blood count, Organic acids (U), Acylcarnitines (DBS, P), Amino acids (P)
Methylmalonic aciduria and homocystinuria, cblD type	MMADHC	AR	277410	Long face High forehead	Smooth philtrum			Large ears Low set ears			SAM (P,CSF), Amino acids (P), Organic acids (U), Acylcarnitines (P,DBS)
Methylmalonic aciduria and homocystinuria, cblX type	HCFC1	XL	309541		Long nose	Thick lips		Large ears	Long fingers		Amino acids (P), Organic acids (U), Acylcarnitines (P,DBS)
Methylmalonic aciduria and homocystinuria due to Ronin deficiency	THAP11	AR	609119	Craniofacial dysmorphysm							Amino acids (P), Organic acids (U), Acylcarnitines (P,DBS)
Methylmalonic aciduria and homocystinuria due to ZNF143 deficiency	ZNF143	AR	603433	Dolichocephaly Micrognathia	Depressed nasal bridge	Thick lips	Prominent eyes		Long digits Slender digits	Suppernumerary nipple	Amino acids (P), Organic acids (U), Acylcarnitines (P,DBS)
Other disorders of vitamin metabolism
L-dehydroascorbate transporter deficiency	SLC2A10	AR	208050	Facial stigmata						Hernia, diaphragmatic	DNA
γ-Glutamyl carboxylase deficiency	GGCX	AR	277450		Nasal hypoplasia						Coaguöation factors
Vitamin D 1-α-hydroxylase deficiency	CYP27B1	AR	264700	Frontal bossing							Vitamin D metabolites
Plasma retinol-binding protein deficiency	RBP4	AD	616428				Microphthalmia				Vitamin A (P)
Vitamin D 25-hydroxylase deficiency	CYP2R1	AR	600081	Frontal bossing							Vitamin D metabolites
Vitamin A receptor deficiency	STRA6	AR	601186	Micrognathia	Broad nasal bridge		Microphthalmia Blepharophimosis			Hernia, diaphragmatic Short stature	DNA
Vitamin D receptor deficiency	VDR	AR	277440	Frontal bossing							Vitamin D metabolites, PTH (S)
Retinaldehyde dehydrogenase 3 deficiency	ALDH1A3	AR	615113				Microphthalmia Entropion				DNA
Retinoic acid receptor β deficiency	RARB	AD, AR	615524	Facial dysmorphism			Microphthalmia			Hernia, diaphragmatic	DNA
Retinol dehydrogenase 11 deficiency	RDH11	AR	616108	Facial dysmorphism Malar hypoplasia	Prominent alae nasi					Short stature	DNA
METABOLIC CELL SIGNALING (n=13)
Neurotransmitter disorders
Glycine receptor subunit beta deficiency	GLRB	AR	614619				Esotropia				DNA
Ionotropic glutamate receptor NMDA type subunit 2D superactivity	GRIN2D	AD	617162	Full cheeks		Tented upper lip	Deep-set eyes Long eyelashes Thick eyebrows		Flat feet		DNA
Ionotropic glutamate receptor AMPA type subunit 3 deficiency	GRIA3	XL	300699				Deeply set eyes			Short stature	DNA
Metabotropic glutamate receptor 1 deficiency	GRM1	AR	614831				Esotropia			Short stature	DNA
Intellectual developmental disorder (GRIK2)	GRIK2	AR	611092	Facial dysmorphism							DNA
GABA type A receptor subunit alpha 3 deficiency	GABRA3	XL	301091	Micrognathia		Cleft palate Small mouth		Large ears		Short stature	DNA
Disorders of the synaptic vesicle cycle
CEDNIK syndrome	SNAP29	AR	609528	Elongated face Micrognathia	Flat, broad nasal root Long pointed nose		Downward-slanting palpebral fissures Widely spaced eyes Deep-set eyes Thick eyebrows	Low set ears			DNA
Synaptotagmin 1 deficiency	SYT1	AD	618218	Prominent high forehead	Short nose with prominent nasal tipsmooth philtrum	Thin upper lip	Mild Epicanthal fold Almond-shaped eyes Horizontal low-set eyebrows				DNA
Torsin 1A deficiency	TOR1A	AR	618947	Retrognathia Prominent occiput	Short nose Anteverted nares	Wide mouth	Deep-set eyes Upslanting palpebral fissures	Large, low-set and posteriorly rotated ears		Short neck	DNA
Clathrin heavy chain deficiency	CLTC	AD	617854		Depressed nasal bridge Anteverted nares Long philtrum	Thin upper lip Open mouth		Low set ears Prominent ears		Inverted nipples	DNA
DLG4 deficiency	DLG4	AD	618793	Facial dysmorphism Long face		Arched palate, high			Long and thin fingers
Disorders of insulin metabolism
AKT2 deficiency	AKT2	AD	164731		Depressed nasal bridge		Widely spaced eyes Proptosis				DNA, Free fatty acids (S), Glucose (P), Insulin (P)
Disorders of steroid metabolism
Cytochrome P450 oxidoreductase deficincy	POR	AR	201750	Midface hypoplasia	Choanal atresia Choanal stenosis			Dysplastic ears			Steroids (P, U)
